# Supplementary material for: Pathological Role of Pin1 in the Development of DSS-Induced Colitis
Source: Cells. 2021 May 17;10(5):1230. doi: 10.3390/cells10051230 (PMC8155908; doi:10.3390/cells10051230)
Supplement: Supplementary file 1 [file cells-10-01230-s001.zip]

Archive with 1 entries (1 files):
- cells-1196910-supplementary.pdf
